# Supplementary material for: Concerns of Using Large Language Models in Health Care Research and Practice: Umbrella Review
Source: J Med Internet Res. 2026 May 15;28:e87804. doi: 10.2196/87804 (PMC13181733; doi:10.2196/87804)
Supplement: Multimedia Appendix 3 [file jmir-v28-e87804-s003.xlsx]

## Sheet: Data Extraction
First Author	Year	Title	DOI	Journal	Country of Main Author	Healthcare/ Research Field	LLM assessed	Number of included studies	Included Study Designs	Inclusion Criteria	Exclusion Criteria	Key concerns	Population raising the concern	Quotes (for narrative synthesis)	Statistical Methods	Limitations	Comments/ notes
Abi-Rafeh, J	2024	Large Language Models and Artificial Intelligence: A Primer for Plastic Surgeons on the Demonstrated and Potential Applications, Promises, and Limitations of ChatGPT	10.1093/asj/sjad260	Aesthetic Surgery Journal	UK	Plastic Surgery	ChatGPT	175	letter/ manuscript, exploratory/ proof-of-concept	Applications of ChatGPT in medicine and/or surgery, with a focus on current, demonstrated applications in plastic surgery. Studies on documented or perceived challenges or limitations were included.	other healthcare fields (eg, nursing), correspondence or commentaries with nonoriginal findings, and articles in languag es other than English or French.	Intrinsic to training data: 1. Potential influence of data on which ChatGPT was trained, with concern for potential bias and lack of evidence-based recommendations 2. ChatGPT is trained on data through September 2021, limiting relevance with regards to evolving information. Intrinsic to algorithm: 3. Lack of transparency into the methods and processes used to generate output 4. Output may be inac…	Plastic Surgeons, researchers	Its ability to write scientific grant applications or full-length manuscripts was limited, requiring persistent human guidance. Rudimentary stage, more rigorous research and performance validation practices are needed for ChatGPT to be usable within plastic surgery. Concerns regarding academic integrity and ethical publishing practices. Increasing oversight, guidelines, and regulations are necess…	n/a	too few studies exist to establish many objective findings' - 4 studies on LLMs and plastic surgery	118 studies discussing limitations. Heterogeneity, sensitivity, risk of bias, and certainty/confidence analysis did not apply for the literature reviewed, as none represented clinical studies involving patients, or investigated clinical outcomes.
Arif, F	2024	Exploring the application of CHATGPT in plastic surgery: a comprehensive systematic review	10.47391/JPMA.AKU-9S-04	J Pak Med Assoc	Pakistan	Plastic Surgery	ChatGPT	32	9 original research articles, 1 case report, 23 letters to the editor, and 2 editorials.	(1) Articles containing above keywords, published between November 2022 and July 31, 2023 (2) Types of Articles included were articles, reviews, communications, editorials, and other types of preprints that explicitly describe or report the role of ChatGPT in plastic and aesthetic surgery.	(1) manuscripts not composed in English; (2) manuscripts not directly pertinent to plastic or reconstructive surgery; (3) publications from non-academic sources, such as websites, newspapers, and magazines. (4) publications for which the full text was not available.	Analysis suggested concerns, such as inaccuracies, plagiarism, outdated knowledge, and lack of personalized advice. Various authors recommend using ChatGPT as a supplementary tool rather than a replacement for human decision-making in medicine.	Plastic Surgeons, researchers	Inaccurate and incorrect responses to certain prompts, a high likelihood of generating plagiarized content, lack of references or fake/fabricated references, and inability to draft comprehensive manuscripts or conduct thorough research. It also leads to breach of data privacy and security, lack of accountability for the content it generates and failure to meet the International Committee of Medic…	n/a	non-English articles excluded
Balla, Y	2023	Pediatrics in Artificial Intelligence Era: A Systematic Review on Challenges, Opportunities, and Explainability	10.1007/s13312-023-2936-8	Indian Pediatrics	UK	Paediatrics	AI in general - lists ChatGPT, Bard, and GLASS A.I 2.0	20	N/A	N/A	N/A	Five articles highlight the specific challenges of AI deployment in pediatric medicines: data security, handling, authentication, and validation. CONCLUSION AI is proving disruptive within pediatric medicine and is presently associated with challenges, opportunities, and the need for explainability. AI should be viewed as a tool to enhance and support clinical decision-making rather than a substi…	Paediatricians, Paediatric Researchers	p56-59	n/a	n/a	MITIGATIONS To mitigate these issues, it may be better to focus on collective human-support AI systems instead of complete automation. Additionally, ML could facilitate medical training or provide evidence-based care to patients using AI-based web or mobile applications with the help of human-in-the-loop systems. Therefore, it is crucial to evaluate the explainability of AI models, potential oppo…
Banskota, B	2025	Artificial intelligence in orthopaedic education, training and research: a systematic review	10.1186/s12909-025-08162-y	BMC Medical Education	Nepal	orthopaedics	AI (general)	20	peer-reviewed original research articles and review articles	peer-reviewed original research articles and review articles published in English from 2010 onward, reporting applications of AI or ML in orthopedic education, surgical training, or related research involving orthopedic trainees or surgeons.	editorials, studies outside the domain of AI and unrelated to training/education, conference abstracts without full data, and publications before 2010.	Algorithmic bias, ethical implications, needs human guidance, overreliance, ‘black box’ – transparency and accountability, accuracy and reliability, resources and infrastructure costs and needs, validation gaps in AI tools, data privacy, academic integrity, confidentiality concerns, regulatory hurdles – lack of guidelines. Comments that data privacy, informed consent for AI use, training on AI is…	researchers	See challenges and ethical considerations in AI integration section	n/a	English-language only, other databases missing, potentially missing grey literature. methodological heterogeneity in included studies, Variable study quality, focus on orthopedic education and research limits generalisability
Be?uli?, H	2023	ChatGPT's contributions to the evolution of neurosurgical practice and education: a systematic review of benefits, concerns and limitations	10.17392/1661-23	Med Glas	Bosnia and Herzegovina	Neurosurgery	ChatGPT	13	comparative analysis, which was used in 4 (31%) studies, editorial m letter to editor, case report, observational study, commentary	practical application of tools ba sed on ChatGPT or OpenAI within the domain of neurosurgical practice and education. a critical exploration of the associated risks, concerns, and limitations of employing ChatGPT in this field was deemed imperative.	non-English records were excluded, as were the studies that explored the applications of ChatGPT or OpenAI in areas beyond the realm of neurosurgery or spinal surgery.	ABSTRACT However, there are risks and limita tions associated with its use, including question format limitations, validation challenges, and algorithmic bias. The study highlights the importance of validating machine-generated content for accu racy and addressing ethical concerns associated with AI technologies.	Neurosurgeons, neurosurgery researchers	The most common risk, limitation or associated with the use of AI tools was ethical considerati ons, which were reported in eight (62%) studi es. Other risks and limitations included question format limitations, validation challenges, algo rithmic bias, and potential biases with two stu dies each (15%), respectively. Reliance caution, precision limitations, data security risks, limitati ons in dy…	frequency (N) and percentage values (%) of the extracted data	limited number of included studies and the diversity in their methodological approaches. Potential authorial bias within the encompassed studies is a potential limitation.	MITIGATIONS establish standardized methodologies and approaches . Ethical guidelines
Fareed, M	2025	A systematic review of ethical considerations of large language models in healthcare and medicine	10.3389/fdgth.2025.1653631	Frontiers in Digital Health	Pakistan	medicine (general)	LLMs	27	Journal papers, conference proceedings, and book chapters	Between 2017 and 2025 Journal papers, conference proceedings, and book chapters English Full-text available Directly relates to the RQs Published Open access Provided empirical evidence, theoretical frameworks, or Focused on large language models used in healthcare. Addressed aspects of safety, trust, security, or responsible use.	Outside the range of 2017-2025 Review papers, tutorials, seminars, interviews, letters, or blogs Non-English Abstracts only or incomplete texts (< 5 pages) Irrelevant to the RQs Unpublished or in the press Restricted access or subscription required Non-peer-reviewed articles, opinion pieces, and editorials. Studies not directly related to healthcare applications. Articles that did not address AI …	Bias and fairness, safety, reliability, transparency and explainability, accountability, and privacy, misinformation, infodemics, hallucinations, biases in training data, proprietary nature complicates Openness and trust, slower clinical workflows due to verification processes (note: they didn’t reference this), regulatory uncertainties pose legal and liability challenges. Computational demands. …	researchers	section 5.1	n/a	English-language only, may miss subscription-based research. missing grey literature, researchers are not clinicians
Fatima, A	2023	ChatGPT in medicine: A cross-disciplinary systematic review of ChatGPT’s (artificial intelligence) role in research, clinical practice, education, and patient interaction	10.1097/MD.0000000000039250	Medicine (Open)	Pakistan	Medicine (general)	ChatGPT	83	39 analytical studies, 25 case reports, and 19 editorials with original findings.	research article with a predefined methodology and statistical analysis; case Reports written with the assistance of ChatGPT with the authors sharing their experience with ChatGPT; and editorials with excerpts from authors’ conversations with ChatGPT and original findings resulting from those conversations.	languages other than English, preprints, opinion pieces, narrative reviews and editorials without original findings or observations, and research articles written using ChatGPT without evaluating its strengths and weaknesses.	However, its limitations include probable inaccuracy and ethical issues, such as bias and plagiarism. Exhibits biases and lacks emotional sensitivity. It is useful in inpatient communication, but requires up-to-date data and faces concerns about the accuracy of information and hallucinatory responses. Adoption should be cautious. INTRO Scientific hallucination, for instance, is a well-known occur…	Researchers, Clinicians	p7-12	frequency of positive, neutral, negative articles	Most studies evaluated ChatGPT’s per formance based on its initial response, even though generating a new response could yield a different answer. Future studies should focus on generating multiple responses from ChatGPT for the same prompt and then analyzing the answers. Moreover, the quality of responses generated by ChatGPT depends on the quality of the prompts; hence, this may also lead to va…	It was observed that most articles (n = 58) gave a neutral ver dict regarding the usage of ChatGPT across all categories. A negative verdict was the second most common judgment seen with n = 13. The majority of negative outcomes (n = 6) were seen in the articles pertaining to the usage of ChatGPT in the realm of research and academic.A completely positive outlook on ChatGPT was the least com mon …
Garg, RK	2023	Exploring the role of ChatGPT in patient care (diagnosis and treatment) and medical research: A systematic review	10.34172/hpp.2023.22	Health Promotion Perspectives	India	Medicine (general)	ChatGPT	118	33 original articles, rest: reviews, editorial/ commentaries, and even letter to the editor	all kinds of articles on ChatGPT and its application in medical research, scholarly and clinical practice, published till 24 May 2023.	Articles related to medical education was not considered.	But the solutions it offers are usually insufficient and contradictory, raising questions about their originality, privacy, correctness, bias, and legality. Due to its lack of human-like qualities, ChatGPT’s legitimacy as an author is questioned when used for academic writing. ChatGPT generated contents have concerns with bias and possible plagiarism. Conclusion: Although it can help with patient…	Researchers, Clinicians	potential biases in training data, issues of accuracy and reliability, privacy concerns, questions about authorship in academic papers, and ethical implications of its use. It is crucial to establish regulations and control mechanisms The model, as sophisticated as it is, lacks the capability to offer comprehensive diagnoses and cannot replace the human qualities inherent to medical practice.138 …	n/a	The search term used for the systematic review was “ChatGPT”. As of not many long-term original studies available Our review includes all kinds of publications such as editorials, letters to the editor and preprints which may not be peer-reviewed or have rigorous methodologies. This might affect the quality of evidence used for this review.	Used ChatGPT to analyse texts and write manuscript. Calls for human oversight and ethical guidelines. More info from ChatGPT on supplementary table 2.
Guo, Z	2024	Large Language Models for Mental Health Applications: Systematic Review	10.2196/57400	JMIR Mental Health	UK	Mental Health	LLMs - ChatGPT, BERT	40	not specified	English-language publications, focusing on articles published between January 1, 2017, and April 30, 2024. LLMs in mental health.	not about mental health, not about LLMs, not academic paper, preprint	However, assessments also indicate that the current risks associated with clinical use might surpass their benefits. These risks include inconsistencies in generated text; the production of hallucinations; and the absence of a comprehensive, benchmarked ethical framework. the lack of multilingual datasets annotated by experts, concerns regarding the accuracy and reliability of generated content, …	mental health researchers	The deployment of LLMs in mental health also poses several risks, particularly for groups considered vulnerable. Challenges such as inconsistencies in the content generated and the production of “hallucinatory” content may mislead or harm users [22], raising serious ethical concerns. In response, authorities such as the World Health Organization have developed ethical guidelines for artificial in…	Cohen's Kappa for interreviewer reliability 0.84 good	age bias present in the social media data used for depression and mental health screening. Furthermore, most studies have focused on social media platforms, such as Twitter, primarily used by English-speaking populations. low diversity of LLMs studied. Although we used “large language models” as keywords in our search phase, the vast majority of identified studies (39/40, 98%) focused on BERT and…	many supplementary appendices . Appendix 5 has concerns
Haltaufderheide, J	2024	The ethics of ChatGPT in medicine and healthcare: a systematic review on Large Language Models (LLMs)	10.038/s41746-024-01157-x	NPJ Digital Medicine	Germany	Medicine (general)	LLMs, ChatGPT	53	23 original articles, including theoretical or empirical work, 11 letters, six editorials, four reviews, three comments, one report and five unspecified articles.	based on intervention, application setting, and outcomes	no additional criteria	recurrentethical concernsconnectedtofairness,bias,non-maleficence,transparency,andprivacy.A distinctive concern is the tendency to produce harmful or convincing but inaccurate content. Calls for ethical guidance and human oversight are recurrent.	researchers	see full text	n/a	Ethical examination of LLMs in healthcare is still nascent and struggles to keep pace with rapid technical advancements. material originated from preprint servers and did not undergo rigorous peer review. Additionally, the findings’ generalizability may be limited due to variations in researched settings, applications, and interpretations of LLMs.Finally,wenoteapotentialunderrepresentationinourda…	We suggest that the ethical guidance debate should be reframed to focus on defining what constitutes acceptable human oversight across the spectrum of applications.
Kiuchi, K	2024	Psychological insights into the research and practice of embodied conversational agents, chatbots and social assistive robots: a systematic meta-review	10.1080/0144929X.2023.2286528	BEHAVIOUR & INFORMATION TECHNOLOGY	Japan	Healthcare (general)	CAs	315	Many narrative reviews and meta-analyses were included.	(1) The literature must be a peer-reviewed academic journal article. (2) The literature must be a review article on embodied conversational agent (ECA), chatbot, or SAR. (3) The article must have undergone a systematic lit erature search. (4) The search target must be literature, not appli cations or robots. (5) The text must be written in English. The review type was not specified. Many narrativ…	Conference proceedings and dissertations were not considered. We also excluded reviews that discussed CA application, but primarily focused on linguistics or deep learning algorithms. We excluded human-operated avatars as virtual coun sellors or coaches because these are not CA. Articles on agents that are not CAs, such as those on multi agent systems that did not include conversational objective…	ethical discussions into nine elements: privacy, safety, innovation, user acceptance, psychological attachment, care philosophy, evaluation, social systems compatibility, and rule development.	health and social care researchers	While ChatGPT is a promising technology, it faces challenges such as lack of specialised knowledge, outdated information, output accuracy, and model uncertainties	n/a	systematic reviews only, focus on CAs. No conference papers - excludes recent devs?	focus was more on conversational agents
Kiwan, O	2024	Artificial intelligence in plastic surgery, where do we stand?	10.1016/j.jpra.2024.09.003	JPRAS Open	UK	Plastic Surgery	AI in general	96	n/a	articles on AI and plastic surgery	the study is not relevant, is a duplicate, is an opinion, has no clinical role, is an animal study, or that the translation could not be found.	Despite the numerous advancements in AI, several ethical concerns must be tackled before it can safely be integrated into healthcare. In plastic surgery, data protection and privacy are the main con- cern according to a systematic review, 65 as any AI integration would likely require providing confiden- tial patient information to a third party that creates and regulates the software. AI can also…	Plastic Surgeons, researchers	examples of ChatGPT being poor at consultations; a study asking ChatGPT to gain informed consent for surgery found it to be inaccurate and not informative enough to gain consent. The publicly available AI, ChatGPT can also draft research articles. 62 However, it is also known to make up sources when writing, 63 which is a cause for concern and hampers the integrity of research. The integration of…	n/a	n/a	no AI used in writing
Klang, E	2023	Evaluating the role of ChatGPT in gastroenterology: a comprehensive systematic review of applications, benefits, and limitations	10.1177/17562848231218618	Therapeutic Advances in Gastroenterology	USA	Gastroenterology	ChatGPT 3.5	6	original articles only	studies that examined the application of ChatGPT in gastroenterology.	excluded studies that focused on other AI models or other areas of healthcare, limited to articles published in English.	obstacles in decoding intricate medical questions, yielded inconsistent responses at times, and exhibited limitations in generating novel content. The review also considered ethical implications. necessity for ongoing refinement, customization, and ethical regulation of AI tools. These include the ability of ChatGPT to provide appropriate and specific recommendations, aid in patient–physician com…	Gastroenterologists, researchers	The AI-generated answers were written at higher grade reading levels, exceeding the recommended eighth-grade threshold. However, inconsistencies were noted in responses to the same prompt, and some PPI risk were stated as facts. The research questions out putted by ChatGPT achieved high ratings for relevance and clarity as well as an average rating for specificity but performed poorly in terms of…	n/a	First, the number of studies was small, limiting the generalizability of the findings. Second, the included studies were diverse in their objectives and methodologies, making it challenging to make quantitative analyses. Finally, given the fast-paced advancements in AI technology, the conclusions of this review might soon be obsolete.	mentions reasons for heterogeneity
Kolding, S	2024	Use of generative artificial intelligence (AI) in psychiatry and mental health care: a systematic review	10.1017/neu.2024.50	Acta Neuropsychiatrica	Denmark	Psychiatry	GenAI - includes ChatGPT	40	prompt experiments, surveying users regarding their experiences with generative AI, pilot studies, and case reports	Research articles reporting original data on the use/ application (understood broadly) of generative AI* (for instance chatbots such as ChatGPT) in the context of psychiatry or mental health care (including, but not limited to, treatment/psychotherapy and psychoeducation). • Only articles published in journals with peer review will be included. • No language restriction will be enforced. • No tim…	rule-based systems (i.e., selecting predetermined responses from e.g. decision trees are) as ‘generative’. We do not consider such systems to be generative in the sense implied by generative AI, and, therefore, did not include them in the review. Conference abstracts, books and theses were not considered (if not also published as research articles).	limited by significant safety and ethical concerns. Lack of clear reporting in the field, reporting guidelines like TRIPOD-LLM available	Psychiatrists, researchers	All throughout text	n/a	No clear definition of genAI in the literature. Recent developments may not be captured. Relative immaturity of field - no formal quantitative analysis or quality assessments made. Ethical and legal concerns not addressed here.	TRIPOD-LLM guidelines suggested for use in research reporting
Kucukkaya, A	2024	Unlocking ChatGPT's potential and challenges in intensive care nursing education and practice: A systematic review with narrative synthesis	10.1016/j.outlook.2024.102287	Nursing Outlook	Turkey	ICU nursing	ChatGPT	5	journals, books, other relevant publications	Inclusion criteria were limited to primary sources published in peer-reviewed, English-language journals. We included study de signs such as randomized controlled trials, quasi-experimental stu dies, case–control studies, and case studies that addressed the application of AI-driven chatbots in ICU settings, ethical considera tions, or risk management in critical care, published over the past 24 y…	excluded protocol reports, gray literature (such as dissertations), opinion pieces, and studies without results. MULTISTAGE	table 4: risk management. And rest of text.	Nurses, researchers	see full text	n/a	n/a	hypothetical scenarios considered
Kutbi, M	2024	Artificial Intelligence-Based Applications for Bone Fracture Detection Using Medical Images: A Systematic Review	10.3390/diagnostics14171879	Diagnostics	Saudi Arabia	Radiology	AI (general), LLMs	19	18 journal publications	• ThestudyusesanAImodelforbonefracture detection. • Thestudyevaluates the performance of the AI model used. • Thedatasetusedtoevaluate the model is well described. • Thestudyiswritten in English.	• Thefulltext of the article is not available online. • Thearticle is in the form of a poster, tutorial, abstract, or presentation. • Thearticle is not in English. • Thestudydoesnotevaluate the performance of the AI model used. • Thedatasetusedtoevaluate the model is not well described.	page 15. data quality and quantity, generalisability , integration into clinical workflows, legal and ethical considerations, user acceptance, technical challenges.	researchers	see page 15	n/a	not all databases searched, search strategy and keywords, study heterogeneity, lack of MA, rapidly evolving field.	n/a
Li, M	2024	ChatGPT and Health Communication: A Systematic Literature Review	10.4018/IJEHMC.349980	INTERNATIONAL JOURNAL OF E-HEALTH AND MEDICAL COMMUNICATIONS	UK	Health Communication	ChatGPT 3.5 (4)	14	14 original articles, 12/14 articles were quantitative surveys, 1 qual, 1 non-randomised quant.	Studies that focused on different types of health communication.Published after November 30, 2022.Empirical studies (including qualitative and quantitative research methods).With the application of ChatGPT.The basic structure of the article was complete.	Articles that were not accessible for full text and articles that had not undergone peer review.Review articles, systematic literature reviews, meta-analyses, book chapters, or commentary articles. Research focused solely on healthcare without exploring health communication.Research not discussing ChatGPT.	10. provision of inaccurate health info, leakeage of user privacy, provision of incomplete health info, exacerbate health info gap, provision of health info with low readability, unable to provide personalised health info, unable to answer complex health questions, lack of humanistic care, lack of interpersonal interaction, system frequently crashes. The current limitations of ChatGPT in supporti…	researchers	page 11 CONCLUSION lack of empirical studies that thoroughly evaluate the effectiveness of these tools across different languages and cultural contexts, which is crucial for global health initiatives. Secondly, existing research often overlooks the impact of AI-driven communication on patient privacy and data security, areas that are of significant concern in healthcare settings. Thirdly, the int…	n/a	Firstly, due to resource constraints, we were unable to access the full-text content of some studies that met the selection criteria, so they were excluded from this study. Secondly, the databases we selected primarily included Chinese and English databases, which might have resulted in the omission of studies on this topic in other non English contexts. Thirdly, in order to reduce a large number…	n/a
Malgaroli, M	2023	Natural language processing for mental health interventions: a systematic review and research framework	10.1038/s41398-023-02592-2	TRANSLATIONAL PSYCHIATRY	USA	Psychiatry	NLP	102	original articles	NLP for human-to-human Mental Health Interventions (MHI), defined as psychosocial, behavioral, and pharmacological interventions aimed at improving and/or assessing mental health. (1) be an original empirical study; (2) written in English; (3) vetted through peer-review; (4) focused on MHI; and (5) analyzed text data that was gathered from MHI (e.g., transcripts, message logs).	(a) study of human-computer interventions; (b) text-based data not derived from human-to human interactions (i.e., medical records, clinician notes); (c) social media platform content (e.g., Reddit); (d) population other than adults (18+); (e) did not analyze data using NLP; or (f) was a book chapter, editorial article, or commentary.	Limitations of reviewed studies included lack of linguistic diversity, limited reproducibility, and population bias. A research framework is developed and validated (NLPxMHI)	Psychiatrists, researchers	p11. Bias towards English. English was the only source of conversational data for 87.3% of studies. Limited reproducibility. only a fraction of studies made their computational code (n=16; 15.7%) or their data (n=8; 7.8%) available. Although several studies provided graphical representations of their model... While data unavailability is understandable given concerns for patient privacy and remai…	n/a	possible publication bias in the selection of the reported results toward positive findings (i.e., file-drawer effect). In particular, this might have affected the study of clinical outcomes based on classification without external validation. Moreover, included studies reported different types of model parameters and evaluation metrics even within the same category of interest. As a result, stud…	proposes NLPxMHI framework. Recommendations: Demographic and sample descriptions for representativeness, fairness, and equity. Represent treatment as sequential actions. Operationalize language representations and estimate contribution of the six clinical categories. Define model goals: interpretability and accuracy. Results: clinically grounded insights and models. Sharable resources: data acces…
Mohamed, YA	2024	Navigating the Ethical Terrain of AI-Generated Text Tools: A Review	10.1109/ACCESS.2024.3521945	IEEE ACCESS	Oman	Medicine (general)	multiple	n/a	not specified	We incorporated scholarly publica tions and conference papers that underwent peer review and specifically addressed the ethical, social, or technological dimensionsofAI-generatedtexttools. Ourprimaryfocuswas on examining their effects on education, research, and cyber security. Included in the analysis were studies that examined prejudice, fairness, or privacy issues in AI text production. Due to…	In contrast, we specifically omitted articles in languages other than English, as well as opinion pieces or editorials that lacked meaningful analysis or evidence. Excluded from con sideration were studies that merely examined the technical elements of AI-generated text tools without addressing the ethical or societal ramifications. Although we acknowledged the potential worth of grey literature,…	concerns specific to each model, broad ethical concerns	researchers	0	n/a	n/a	some grey lit. also used. citation chaining and snowballing techniques.
Moya-Salazar, J	2024	After a few months, what are the uses of OpenAI's ChatGPT in medicine? A Scopus-based systematic review	10.29333/ejgm/14354	Electronic Journal of General Medicine	Peru	Medicine (general)	ChatGPT	14	Original studies, clinical trials, correspondence articles, letters, notes, and research protocols were included. 35.7% (5/14) were editorials. In addition, we had 14.3% (2/14) documents that were opinion or perspective articles.	studies in clinical and surgical medicine, original articles, clinical trials, correspondence articles, letters, and research protocols that used or discussed ChatGPT.	Editorials, systematic reviews and meta-analyses, and the position, reflection and historical papers were excluded. Additionally, other studies that did not include ChatGPT in any of its versions as part of their experiments or analyses were excluded	Ethical concerns, such as data privacy and bias, were also analyzed. ChatGPT has a promising role in scientific writing, emphasizing the need for human involvement, ethical guidelines, and addressing concerns related to bias, fabrication, and plagiarism.	researchers	not superior to medical diagnosis. ethical concerns such as data privacy and bias. preserving human involvement (as human writing should not be completely replaced) and addressing ethical concerns, including bias. However, the ease of access to article generation models poses risks such as fabrication and plagiarism, underscoring the need for ethical standards and strict guidelines. It was conduc…	kappa test for agreement	papers take time to be indexed in Scopus, and some are initially registered in PubMed/Medline and Google Scholar before appearing in Scopus . Only assessed ChatGPT.	kappa test for agreement
Nasra, M	2025	Can artificial intelligence improve patient educational material readability? A systematic review and narrative synthesis	10.1111/imj.16607	INTERNAL MEDICINE JOURNAL	Australia	Medicine (patients)	AI (general), LLMs	22	Twenty studies were included: 10 quasi-experimental studies, two letters-to-the-editor studies, two case stud ies, one proof-of-concept study, one design and patient evaluation study, one cross-sectional study, one prelimi nary feasibility study and one pilot study.	publication between January 2019 and June 2023, various modalities of AI, English language, AI use in PEMs and including physicians and/or patients.	Studies were excluded if they were generic overviews or not medicine-specific. Studies evaluating output dialogues by humans and not non-AI-based communications (SMS messages, web-based, video-based, avatars) were excluded. Finally, systematic reviews, scoping reviews, meta-analyses, proposals for chatbot development and non-English articles were excluded.	occasional lack of comprehensiveness and inaccuracies, particularly when addressing complex medical topics. (LLMs) struggled with accuracy when dealing with complex, niche topics, reproducibility and occasional inaccuracies.	researchers, Clinicians	The reproducibility was lower in categories of eligibility, efficacy and procedure options for bariatric surgery (90.6%), pre-operative preparation (93.3%) and recovery, risks and complications (86.7%). Lyu et al.12 demonstrated that ChatGPT’s responses were vulnerable to manipulation through prompt engineering. such as changing the request for a radiology report in plain language to plain langua…	n/a	significant heterogeneity - healthcare settings, partici pant characteristics and methodologies. limited sample size, selection bias and lim ited longitudinal data. Finally, some studies included had demographic limitations, impacting generalisability.	focused on patient facing materials
Omar, M	2025	Exploring the efficacy and potential of large language models for depression: A systematic review	10.1016/j.jad.2024.11.052	Journal of Affective Disorders	Israel	Psychiatry	LLMs	34	original research articles, preprints, and full conference papers	original research articles, preprints, and full conference papers	Review papers, case reports, commentaries, protocol studies, editorials, and publications not written in English were excluded	ongoing concerns about data privacy and ethical implications. nascent stage of research	psychiatrists, researchers	LLMs still must grapple with the nuances of spontaneous human expression and the vast heterogeneity of online discourse. Table 2 limitations. concerns about data privacy and the need for model transparency. pointing to the risks associated with premature deployment and the “black box” nature of AI systems. Among these are the risk of medical errors, potential discrimination that may exacerbate he…	n/a	data imbalance and generalizability of the findings due to the diversity of data types and study settings. Our systematic review was also constrained by the exclusion of non-English studies and the inability to perform a meta-analysis, which was attributed to the heterogeneity of the included studies. Another limitation of this review is the inclusion of preprints, which have not yet undergone fo…	reference checking and snowballing techniques identified 9 studies to be included
Omar, M	2024	Applications of large language models in psychiatry: a systematic review	10.3389/fpsyt.2024.1422807	FRONTIERS IN PSYCHIATRY	Israel	Psychiatry	LLMs	16	not specified	Inclusion criteria were set to original research articles that specifically examined the application of LLMs in psychiatric settings. Eligible studies were required to present measurable outcomes related to psychiatric care, such as patient engagement, diagnostic accuracy, treatment adherence, or clinician efficiency.	We excluded review articles, case reports, conference abstracts without full texts, editorials, preprints, and studies not written in English.	difficulties with complex cases and potential underestimation of suicide risks.	Psychiatrists, researchers	ChatGPT tended to underestimate risks when compared to mental health professionals, particularly in scenarios with high perceived burdensomeness and feeling of thwarted belongingness (32). The study be Elyoseph, found that while GPT-4’s evaluations were similar to mental health professionals, ChatGPT-3.5 often underestimated suicide risk inadequacy in dealing with complex situations, such as nuan…	n/a	The absence of a formal risk of bias assessment, due to the unique nature of the included studies, is a notable drawback. Additionally, the reliance on studies that did not use real patient data as well as the heterogeneity in study designs could affect the generalizability of our findings. Moreover, the diversity of methods and tasks in the included studies prohibited us from performing a meta-a…
Paganelli, A	2024	Natural language processing in dermatology: A systematic literature review and state of the art	10.1111/jdv.20286	Journal of the European Academy of Dermatology and Venereology	Italy	Dermatology	NLP	30	not specified	(i) Population: patients affected by dermatological conditions, (ii) Intervention: use of NLP to extract diagnostic/prognostic/therapeutic informa tion (either from electronic health records or from the web), (iii) Comparator: diagnosis/classification by clinicians, (iv) Outcome: NLP performance in providing diagnostic/prog nostic/therapeutic information for dermatological diseases.	Only journal articles were taken into consideration, while books and book chapters were excluded. Articles without full text electronically available and/or English translation were also excluded. Review articles and conference papers were not included. Only journal articles specifically focusing on the use of NLP in the dermatological setting were taken into consideration. Papers on other forms …	data quality, ambiguity, lack of standardization and privacy concerns necessitate careful consideration.	dermatologists, researchers	Atopic dermatitis - 78% of ChatGPT responses were correct but inadequate, with more than 50% of the answers not being to tally exhaustive. Acne- ChatGPT to lack accuracy in providing clinical recommendations for acne, especially regarding responses on therapeutic management. Most of the comments on skin cancer prevention were found to be biased by uncertain lan guage (e.g. ‘would’, ‘confused/conf…	n/a	heterogeneity of the included publications, which did not allow us to perform further meta- analysis. Moreover, we did not perform bias assessment, with potential disparities in terms of ethnicity, sex and age of the different study populations possibly affecting the interpretation of the results.
Pashangpour, S	2024	The Future of Intelligent Healthcare: A Systematic Analysis and Discussion on the Integration and Impact of Robots Using Large Language Models for Healthcare	10.3390/robotics13080112	ROBOTICS	Canada	Healthcare (general)	LLMs	not stated	not specified	not specified	not specified	3 ethical issues. accountabilty, humanising care, privacy. The Toronto Declaration: Protecting the right to equality and non-discrimination in machine learning systems [193], and the AI Universal Guidelines [194] which provide guidelines on how the ethics of society should be considered during the design phase, they do not provide enough insight into exactly how regulations should be established …	researchers	all models were prone to hallucination when the prompt was phrased as a story. This can be an issue in healthcare settings, as incorrect information can be provided to patients and healthcare professionals. An existing challenge for healthcare robotics is autonomously planning safe and effective behaviors in real time for healthcare tasks. Consequently, there is a need for healthcare robotics pla…	n/a	n/a
Patil, A	2024	Large language models in neurosurgery: a systematic review and meta-analysis	10.1007/s00701-024-06372-9	Acta Neurochirurgica	USA	Neurosurgery	LLMs	51	not specified	(a) original research articles that (b) demonstrated direct use of an LLM, as opposed to hypothesizing about or describing them, and (c) had a direct focus on neurosurgery.	Reports excluded (LLM not used, not original research/writing, not related to neurosurgery)	reproducibility issues. LLMs are known to produce either erro neous results (i.e., hallucinations), or different results in response to the exact same query (i.e., stochasiticity), both of which can serious impact usability. However, most studies remain restricted to out-of-the-box approaches and do not leverage the many dimensions in which LLM performance can be improved	neurosurgeons, neurosurgery researchers	six ethical issues for consideration: privacy concerns, ethical concerns, bias, legal liabilities, validity, and effectiveness. Májovský et al. used GPT-3 to intentionally generate a fraudulent scientific article that was related to neurosurgery through a series of prompts to iteratively refine the article draft. An attending neu rosurgeon and psychiatrist as well as a statistician reviewed the a…	n/a	Although most studies provided full prompts and data for reproduciblility, 25% did not, indicating room for improve ment. Therefore, LLM parameters should be carefully chosen and reported based on the application.
Pressman, SM	2024	Clinical and Surgical Applications of Large Language Models: A Systematic Review	10.3390/jcm13113041	Journal of Clinical Medicine	USA	Medicine (general), Surgery research	LLMs	34	14 original research articles, four letters, one interview, and 15 review articles.	Eligible studies were articles that explored the clinical or surgical applications of LLMs for physicians. As long as the record represented a peer-reviewed journal article, there were minimal restrictions regarding the study design or article type.	LLM utilization for related healthcare fields (e.g., dentistry or nursing), research, medical education, and patient use were considered out of scope and therefore excluded. Similarly, articles that did not specifically focus on LLMs, such as articles exploring other AI technologies, were also excluded. Letters to the Editor that did not include some original contribution or data were excluded. A…	addressing their limitations and concerns, particularly those related to accuracy and biases, is crucial. LLMs should be viewed as tools to complement, not replace, the expertise of healthcare professionals. Inequity, job displacement, limits to communication, patient privacy	plastic Surgeons, researchers	However, the concern of missing or inaccurate references, sometimes even when providing accurate responses, has been cited [26,36,42,46]. This will need to be addressed with further LLM development to improve transparency. However, researchers must use LLMs like ChatGPT with caution and verify all outputs. LLMs often struggle to effectively communicate complex and nuanced scientific concepts [12]…	n/a	rapidly evolving field, The review acknowledges the bias favoring positive results in published works, potentially excluding studies where LLMs underperformed. Database and language limitations.
Pressman, SM	2024	AI and Ethics: A Systematic Review of the Ethical Considerations of Large Language Model Use in Surgery Research	10.3390/healthcare12080825	HEALTHCARE	USA	Surgery Research	LLMs	53	Non-systematic reviews, such as literature and narrative reviews (n = 12), were the most common article type. Others: editorial, letter to the editor, systematic review, model/simulation, bibliometric analysis/scoping review, short communication	The inclusion criteria included surgery related articles that focused on LLMs, such as their applications and limitations. Furthermore, only articles with adequate ethical discussion were included. Articles with adequate ethical discussion were defined as having at least one paragraph dedicated to explicit ethical considerations or demonstrating adequate discussion throughout the article.	Articles that were not focused on LLMs were excluded. Similarly, articles that were unrelated to surgery or had no intended surgery audience were excluded. We additionally excluded duplicate, unretrievable, non-English, and non-peer-reviewed articles.	Autonomy was the most explicitly cited ethical principle. The most frequently discussed ethical concern was accuracy (n = 45, 84.9%), followed by bias, patient confidentiality, and responsibility. Conclusion: The ethical implications of using large language models in surgery are complex and evolving. The integration of these models into surgery necessitates continuous ethical discourse to ensure …	plastic Surgeons, researchers	The accuracy of LLMs and their content was the most cited concern. Accuracy,bias,patient confidentiality, and responsibility were not only the most cited ethical concerns overall, but the most frequently cited ethical concerns in plastic surgery, orthopedic surgery,and neurosurgery literature. ....accuracy. bias. privacy,security, confidentiality. responsibilitiy and liability. supervision/human …	n/a	new articles emerging, other databases not explored, non-English articles represented only 1% of the initially identified studies	figure 4 infographic has categorised ethical concerns.
Rehman, M	2024	Advancement in medical report generation: current practices, challenges, and future directions	10.1007/s11517-024-03265-y	MEDICAL & BIOLOGICAL ENGINEERING & COMPUTING	Pakistan	Radiology - Medical Reports	Deep learning (including LLMs)	100	not specified	• Year: Articles published from the last 6 years from 2018 to 2024 are selected. • Title: Only those articles containing titles relevant to medical report generation, deep learning methods, and weakly supervised object localization are chosen. • Language: English-written articles have been evaluated. • Quality: Articles that have good quality scores and that are relevant to the topic are selected.	i. ArticlesthatarenotintheEnglishlanguage ii. Articlesnotrelevanttomedicalreportgeneration. iii. Redundantarticlesindatabases. iv. Allarticlesthatarenotfromtheyears2019–2024. v. Articleswithalowimpactfactorarenotselected.	...certain limitations such as overfitting, risk of bias, and high data dependency that impact their performance.	researchers	LLM SPECIFIC: However, it has its limitations and can be expensive to implement as a large number of data need to be present. Other than that, noisy data can also cause problems. However, it is computationally challenging, and fine-tuning on large datasets can lead to overfitting. However, these models face challenges when noise data is present and can lead to overfitting if the size of the datas…	n/a	n/a
Roman, A	2023	The Expanding Role of ChatGPT (Chat-Generative Pre-Trained Transformer) in Neurosurgery: A Systematic Review of Literature and Conceptual Framework	10.7759/cureus.43502	CUREUS JOURNAL OF MEDICAL SCIENCE	UAE	Neurosurgery	ChatGPT	22	not specified	The inclusion criteria for the articles were as follows: being written in English, published within the last 10 years, and describing the potential benefits and limitations of AI and language processing software, specifically ChatGPT, in the context of neurosurgery	Studies that did not pertain to the use of ChatGPT and AI in medicine or those that were not focused on ChatGPT in healthcare were excluded.	limitations to its use, including the need for large datasets and the potential for errors in the output, which most authors concur will need human verification for the final application.	Neurosurgeons, neurosurgery researchers	However, concerns were also raised about potential misinformation and the need for human oversight to ensure patient safety and address ethical considerations. Notably, a significant challenge lies in the demand for extensive datasets, which may pose obstacles due to patient confidentiality and privacy concerns. Additionally, potential errors in output necessitate meticulous validation to ensure …	n/a	n/a	included grey lit, used Turnitin on the texts, and checked for conflicts of interest.
Rudnicka, Z	2024	Cardiac Healthcare Digital Twins Supported by Artificial Intelligence-Based Algorithms and Extended Reality-A Systematic Review	10.3390/electronics13050866	ELECTRONICS	Poland	Cardiology	AI (general)	253	not specified	resource language: English; type of resource: publications in the form of journal papers, books, and proceedings as well as technical reports; a publishing time frame be tween 2020 and 2024. only on the latest developments in the field of the Metaverse and Digital Twins taking into account a medical context, in particular cardiology.	Conference papers, reviews, Ph.D. theses, and sources that didnot containinformation about the Metaverse, AI, and XR in the context of cardiology used were excluded.	Other crucial factors that influence the qualitative efficiency of the AI-based algorithm’s dataset include data availability issues. ETHICS moral equivalence arise. security and privacy, data characteristics (selection, collection, categorization, and use), ownership, and rights of use and access. Another issue related to data is the application of the open data policy following UNESCO guideline…	researchers	moral equivalence arise. For example, Grinbaum [236] asks whether behavior in the Metaverse should be judged according to real-world values, or whether there are aspects of virtual behavior that are newor overlapping	n/a	n/a	AI Trust, Risk, and Security Management (AI TRiSM) framework
Ruksakulpiwat, S	2023	Using ChatGPT in Medical Research: Current Status and Future Directions	10.2147/JMDH.S413470	JOURNAL OF MULTIDISCIPLINARY HEALTHCARE	Thailand	Medicine (general)	ChatGPT	6	2 lit reviews, 1 case study, 1 editorial, 1 perspective, 1 not specified	? All types of articles and preprints, including quantitative studies, qualitative studies, mixed methods, conference proceedings, review articles, theoretical papers, pilot studies, protocols, dissertations, letters to the editor, opinions, viewpoints, perspectives, or editorials. ? Articles related to or aiming to utilize ChatGPT in medical research, such as treatment, diagnosis, medication, et…	? Studies that do not address the aim of interest or involve animal subjects. ? Articles that contain abstracts only.	accuracy, originality, bias, and misuse and overcome issues pertaining to academic integrity, privacy, and ethics	researchers	Medical reports - Overall, radiologists agreed that the simplified reports generated by ChatGPT were complete but had some errors, such as missed findings or unspecific locations. Accordingly, it may cause imprecision in the medical context, leading to an error in patient treatment and clinical decision-making. TREATMENT - ChatGPT output provides essential and uncontroversial treatment options fo…	n/a	Therefore, research published in other languages or outside of this timeframe may have been omitted, which could limit the generalizability and raise issues regarding the validity of the finding. Additionally, we focused specifically on the use of ChatGPT in medical research and did not include other potential applications of this technology in related fields. Finally, while we searched a range o…
Sacoransky, E	2024	ChatGPT and assistive AI in structured radiology reporting: A systematic review	10.1067/j.cpradiol.2024.07.007	Current Problems in Diagnostic Radiology	Canada	Radiology	ChatGPT	8	not specified	radiology and ChatGPT	The search was confined to English publications. Studies investigating the use of LLMs without addressing ChatGPT were excluded, as were studies that did not focus on the use of ChatGPT for structured radiology reporting. Conference abstracts, editorials, review articles, case reports, and non-primary studies were also excluded.	Common critiques of ChatGPT included data privacy con cerns, generalizability, reproducibility, medical errors, and a lack of optimization for medical-specific training. These LLMs also face numerous shortcomings, such as limitations of their training data, intrinsic model biases, knowledge gaps, data security risks, vulnerability to cyber-attacks, model “hallucinations” and ethical challenges.	researchers	Introducing ChatGPT into Electronic Medical Records raises concerns about patient privacy, data security, and copyright issues. It is critical to acknowledge that ChatGPT’s recommendations may not always align with clinical guidelines.	n/a	n/a
Sallam, M	2023	ChatGPT Utility in Healthcare Education, Research, and Practice: Systematic Review on the Promising Perspectives and Valid Concerns	10.3390/healthcare11060887	HEALTHCARE	Jordan	Healthcare (general)	ChatGPT	60	19 editorial/letter to editor, 4 research articles, 4 commentariesm 3 perspectives, 2 case studies, 1 of brief report, communications, opinion, recommendations	any type of published scientific research or preprints (article, review, communication, editorial, opinion, etc.) addressing ChatGPT that fell under the following categories: (1) health care practice/research; (2) health care education; and (3) academic writing.	(1) non-English records; (2) records addressing Chat GPTin subjects other than those mentioned in the eligibility criteria; and (3) articles from non-academic sources (e.g., newspapers, internet websites, magazines, etc.).	Concerns regarding Chat GPTusewere stated in 58/60 (96.7%) records including ethical, copyright, transparency, and legal issues, the risk of bias, plagiarism, lack of originality, inaccurate content with risk of hallucination, limited knowledge, incorrect citations, cybersecurity issues, and risk of infodemics.	pathologists, researchers	(1) ethical issues (MOST COMMON) (e.g., risk of bias, discrimination based on the quality of training data, plagiarism); (2) hallu treatment, lifestyle recommendations based on personalized traits, documentation/gener ation of reports); and (5) being a freely available package. Categorization of the risks/concerns of ChatGPT was as follows: (1) ethical issues (e.g., risk of bias, discrimination b…	n/a	(1) the quality of the includedrecords canbevariable, compromisingthegeneralizability of theresults; (2) the exclusion of non-English records might have resulted in selection bias; (3) the exclusion of several records that could not be accessed could have resulted in missing relevant data despite being small in number; (4) the inclusion of preprints that have not been peer reviewed but might also…
Sanjeewa, R	2024	Empathic Conversational Agent Platform Designs and TheirEvaluation in the Context of Mental Health:Systematic Review	10.2196/58974	JMIR MENTAL HEALTH	Australia	Psychiatry	CAs	19	9 (47%) cross-sectional studies, 5 (26%) randomized controlled trials (RCTs), 4 (21%) quasi-experimental designs, and 1 (5%) qualitative study.	Publications discussing CA interventions for the MH care domain were eligible for the review. There were no restrictions on research design (eg, observational designs and narrative review). This review considered both textual and vocal modes of interaction with the CA. Publications were included if they referred to CA empathy or related terms (eg, emotional intelligence, emotional awareness, comp…	Publications that did not feature a methodology section that detailed CA design, types of data sets, and participants were excluded. Systematic reviews, scoping reviews, and meta-analyses were excluded. Publications that used data inputs other than text and vocal cues (eg, facial recognition) were also excluded.	These models have been found to perpetuate biases with regard to gender, race, and MH conditions present in the training data. Ethical and privacy concerns associated with these LLMs are critical.	researchers	The importance of AI safety regarding ethical and privacy concerns is a neglected area and should be considered as a priority for future designs. Most CAs were evaluated as satisfactory by end users. However, among the 19 papers reviewed, only 5 (26%) papers provided quantitative evaluations of CA empathy, and only 5 (26%) papers provided a definition of empathy.	n/a	study heterogeneity and outcomes measure heterogeneity	used multiple RoB tools - ROB-2, ROBINS-I, JBI Appraisal Tool
Sharma, A	2024	Exploring the Role of ChatGPT in Cardiology: A Systematic Review of the Current Literature	10.7759/cureus.58936	CUREUS JOURNAL OF MEDICAL SCIENCE	USA	Cardiology	ChatGPT	24	Cohort A-C included a total of 14 records comprised of editorials/letters to the editor (29%), research letters/correspondence (21%), review papers (21%), observational studies (7%), research studies (7%), and short reports (7%). Cohort D included 10 case reports	Records were considered for initial review if they were found to be relevant to the role of ChatGPT and cardiology. Articles published from November 2022 to September 2023 were included in this literature review. Specifically, those with relevance to health literacy, clinical care, applications in future literature and research in cardiology were included. Case reports using ChatGPT were also inc…	Case reports and publications that did not mention ChatGPT were excluded. Pre-prints, abstracts, posters, non-English, and duplicate records were also excluded from the analysis.	ethical concerns... However, ChatGPT also comes with limitations, such as the potential inaccuracies that may pose risks to patients and the general population seeking medical knowledge through a generalized platform with limited ability to provide the most up-to-date information. They observed that ChatGPT’s answers were identical for only nine of the 31 questions, indicating the potential for v…	Cardiologists, researchers	The platform accurately diagnosed eight of the 10 clinical scenarios. Notably, while the platform misdiagnosed two of these clinical scenarios, the responses provided were not entirely incorrect, as often the diagnosis provided was associated with the actual diagnosis. In the first case, mitral stenosis was misdiagnosed as pulmonary hypertension, and in the second case, mitral regurgitation was d…	n/a	Some papers that may not have been indexed in PubMed at the time of the literature search may have been missed. Additionally, pre-printed papers and those written in other languages were also excluded.
Tangsrivimol, JA	2025	Benefits, limits, and risks of ChatGPT in medicine	10.3389/frai.2025.1518049	Frontiers in Artificial Intelligence	USA	Medicine (general)	ChatGPT	n/a	n/a	n/a	n/a	such as its lack of clinical experience, inability to process visual data, and absence of emotional intelligence. Ethical, privacy, and regulatory challenges further complicate its integration. algorithmic bias affecting healthcare disparities. Future improvements should focus on enhancing accuracy, developing multimodal AI models, improving empathy through sentiment analysis, and safeguarding ag…	Doctors, researchers	These considerations encompass data privacy, security, regulatory compliance, data quality and quantity, integration with existing systems, human oversight, and ethical concerns. difficulties when responding to image- or diagram-based questions, such as identifying specific anatomical structures. This limitation arises from ChatGPT’s inability to process visual information. In sum, these findings…	n/a	n/a
Villanueva-Miranda, I	2025	Sentiment analysis in public health: a systematic review of the current state, challenges, and future directions		Frontiers in Public Health	USA	public health	Deep learning (including LLMs)	83	journal articles, conference papers	public health context, published in English from January 2020 to March 2025	Editorials, commentaries, or letters only. Not primarily focused on sentiment analysis within a public health context. Not published in English.	accuracy, interpretability, data requirements, and computational costs, performance inconsistent on specialised health data, lack interpretability, ethical concerns - potential to generate misinformation (contributing to an “AI-driven infodemic”) perpetuates cultural or demographic biases. Humanisation issues in mental health contexts, Robustness – challenges with linguistic complexity –like unde…	researchers	section 3.5 Ethical considerations in mining public health sentiments	n/a	n/a
Wang, L	2024	Applications and Concerns of ChatGPT and Other Conversational Large Language Models in Health Care: Systematic Review	10.2196/22769	Journal of Medical Internet Research	USA	Medicine (general)	LLMs - ChatGPT	65	not specified	(1) it was published as a peer-reviewed scientific research article between November 1, 2022, and September 1, 2023, and (2) it focuses on applications of LLMs in addressing a health care–related problem, which includes, but is not limited to, promotion of personal or public health and well-being or the potential to alleviate the workload of health care providers.	(1) not a peer-reviewed research article, (2) not related to health care applications (eg, LLMs applied to preparing manuscripts for peer review), (3) not accessible, (4) a duplicate of an existing paper, or (5) about LLMs released before GPT-3, such as bidirectional encoder representations from transformers (BERT). NOT ENGLISH EXCLUDED	four categories of concerns: (1) reliability (eg, training data quality, accuracy, interpretability, and consistency in responses), (2) bias,(3) privacy, and (4) public acceptability. … conversational LLMs such as ChatGPT are not always able to provide reliable answers to complex health-related tasks (eg, diagnosis) that require specialized domain expertise.	researchers	Reliability (55/65, 85% papers)—This includes accuracy (45/65, 69% papers), or the correctness of the responses from LLMs; consistency (13/65, 20% papers), whether LLMs produce the same response to the same questions with different prompts; interpretability (5/65, 8% papers), whether LLMs can explain their responses well, and the data quality of the training dataset (16/65, 25% papers). Bias (16/…	n/a	PAPERS: First, almost all the studies relied on human experts to rate LLMs’ responses. This is problematic because the score may be subjective and more likely unrepresentative. Second, some of the concerns mentioned in this review (eg, bias) are merely researchers’ speculations of the potential risks that were included to provide directions for further work. THIS REVIEW: database limitations, mos…
Wangsa, K	2024	A Systematic Review and Comprehensive Analysis of Pioneering AI Chatbot Models from Education to Healthcare: ChatGPT, Bard, Llama, Ernie and Grok	10.3390/fi16070219	FUTURE INTERNET	Australia	Medicine (general)	ChatGPT, Bard, Llama, Ernie, and Grok	28	not specified	published in the last 5 years (2019-2024), peer-revied articles in a journal, focuses on the LLMs listed, English only	n/a	ChatGPT struggles with real-time data accuracy and lacks open-source flexibility. Bard has performance variability and inconsistencies in responses. Llama requires substantial computational resources. Ernie has localised advantages that may not extend globally due to restrictive policies. Grok is not tested yet. ALL MODELS - ethical and security concerns - privacy and security, academic integrity…	researchers	ChatGPT - Inaccurate information, consistency issues, academic concerns, lack of contextual awareness, safety concerns, accuracy issues. Bard - generates different answers, consistency issues. Llama not suitable for calculus and statistics, limited access to pressent time , requires more resources. Ernie - limited access, strict Chinese policy. Grok - early in development, requires subscription, …	n/a	rapidly evolving field, heterogeneity in methodology, English only, performance in different languages and cultures vary
Wong, M	2024	Review of emerging trends and projection of future developments in large language models research in ophthalmology	10.1136/bjo-2023-324734	British Journal of Ophthalmology	UK	Ophthalmology	LLMs	32	24 original research articles and 8 commentaries.	published from 2022, to provide up-to-date coverage of LLM utility, ophthalmology only, in English, LLM, Peer- reviewed articles, commentaries, letters to editor and preprints. Given the swiftly evolving landscape of LLMs, preprints were incorporated in this review. If a preprint article was subsequently published as a peer- reviewed article within the defined cut- off dates, both articles were c…	Published before 2022 or after 31 July 2023, not ophthalmology, correspondence pieces, other languages	ChatGPT struggled with generating scientific articles or abstracts (n=3) and answering specific subdomain questions, especially those regarding specific treatment options (n=2). Ethical concerns such as data hallucination (n=27), authorship (n=5) and data privacy (n=2) were frequently cited. challenges related to accuracy, accountability and data security.	Ophthalmologists, researchers	Of the studies that explored ChatGPT’s abilities in generating scientific articles, reviews or abstracts, all uniformly concluded that the performance was subpar, calling its rigour into ques tion.27–29 In addition, all five editorials/commentaries raised ethical concerns, including authorship26 30–32 and data privacy issues.25 26 Strikingly, 27 of the 31 articles in our selection (or 87%) delved…	n/a	heterogeneous in methodology, lack of randomised controlled trials
Younis, HA	2024	A Systematic Review and Meta-Analysis of Artificial Intelligence Tools in Medicine and Healthcare: Applications, Considerations, Limitations, Motivation and Challenges	10.3390/diagnostics14010109	DIAGNOSTICS	Iraq	Medicine (general)	AI (general)	82	39 original research articles, then reviews and other articles.	• In English and journals, conferences, case studies, editorials, opinion articles, and letters to the editor. • contains the specified keywords. • ChatGPT and healthcare and health. • Any relevant articles are published or in press between November 2022 and August 2023.	n/a	bias, inaccurate information. Ethical concerns when AI work mistaken for human. How to balance human and AI input. Lacks emotional interaction. Plagarism risk. …............. Language understanding, medical terms. Accuracy, reliability. Privacy, security. accountability, responsibility. human oversight, intervention. medical training, regulation. substituting professional medical care would be ne…	researchers	limitations that stem from its training data and ethical concerns that are related to its output.	n/a	n/a	Figure 5 is useful for understanding challenges.

## Sheet: Analysis thematic
	Abi-Rafeh, J	Arif, F	Balla, Y	Banskota, B	Bečulić, H	Fareed, M	Fatima, A	Garg, RK	Guo, Z	Haltaufderheide, J	Kiuchi, K	Kiwan, O	Klang, E	Kolding, S	Kucukkaya, A	Kutbi, M	Li, M	Malgaroli, M	Mohamed, YA	Moya-Salazar, J	Nasra, M	Omar, M	Omar, M	Paganelli, A	Pashangpour, S	Patil, A	Pressman, SM	Pressman, SM	Rehman, M	Roman, A	Rudnicka, Z	Ruksakulpiwat, S	Sacoransky, E	Sallam, M	Sanjeewa, R	Sharma, A	Tangsrivimol, JA	Villanueva-Miranda, I	Wang, L	Wangsa, K	Wong, M	Younis, HA	COUNT
Data Quality & Reliability	1	1	1	1	1	1	1	1	1	1	1	1	1	1		1		1	1		1	1	1	1	1	1	1	1	1	1	1	1	1	1	1	1	1	1	1	1	1	1	39
Bias in training data/algorithms	1	1	1	1	1	1	1	1	1	1		1	1			1		1	1			1		1	1		1	1	1			1	1	1	1		1	1	1	1		1	30
Training data old/outdated knowledge/limited	1	1				1	1				1					1								1			1	1	1	1	1	1	1			1			1			1	17
Fake/fabricated references		1					1	1				1		1							1		1					1				1		1		1	1						12
Non-sensical output/hallucination/incorrect	1	1			1	1	1	1	1	1		1		1					1		1				1	1		1					1	1			1				1		19
Overfitting																								1					1														2
Transparency & Reproducibility	1	1	1	1	1	1	1			1	1							1	1		1	1			1	1	1			1			1	1		1		1	1	1			23
Lack of transparency/'black box'	1	1	1	1		1	1			1	1								1			1			1		1							1				1	1				15
Repeatability/ Prompt related issues	1				1													1	1		1				1	1	1			1			1			1			1	1			13
Human Interaction & Social Impact	1	1			1	1	1	1	1		1	1		1	1	1	1		1		1	1		1	1		1	1				1		1	1		1	1	1	1		1	28
Lack of empathy/ interpersonal communication	1	1					1	1						1			1					1			1			1									1	1				1	12
Damaging to doctor-patient relationship	1								1																		1																3
Damaging to human job market/ overreliance/ deskilling	1						1		1						1				1								1	1						1								1	9
User/ social acceptance						1					1					1	1		1					1														1	1				8
Unequal access/ inequalities	1				1	1						1					1		1		1	1			1		1	1				1			1		1	1		1			16
Legal, Ethical & Safety	1	1	1	1	1	1	1	1	1	1	1	1	1	1	1	1	1	1	1	1	1	1	1	1	1	1	1	1		1	1	1	1	1	1	1	1	1	1	1	1	1	41
General/any ethical concern	1	1	1	1	1	1	1	1	1	1	1	1	1	1	1	1	1	1	1	1		1		1	1	1	1	1		1	1	1	1	1	1	1	1	1	1	1	1	1	39
Accountability	1	1		1	1	1	1	1					1			1			1						1	1	1				1		1	1						1	1		18
Privacy and Security	1	1	1	1	1	1		1	1	1	1	1	1	1	1		1		1	1		1		1	1	1	1	1		1	1	1	1	1	1		1		1	1	1		33
Consent						1						1															1											1		1			5
Harmful commands/ infodemic risk		1				1	1			1			1	1					1	1	1	1	1		1					1			1	1		1		1					17
Academic integrity/ authorship/ plagiarism	1	1		1			1	1		1		1	1		1				1	1							1	1				1		1							1	1	17
Uncontrolled, self-propagated evolution	1																		1																								2
Lack of guidelines		1		1	1	1		1	1	1			1	1	1			1	1	1				1	1	1	1										1					1	19
Performance & Capability	1	1	1	1	1	1	1	1	1	1			1	1		1	1	1	1	1	1	1	1	1	1		1	1		1		1	1	1		1	1	1	1		1	1	34
Worse performance than human/ only supplementary	1	1	1	1	1		1	1	1	1			1	1					1	1				1			1	1		1							1				1	1	20
Unable to handle complexity/ real-world context	1	1	1	1									1	1		1	1		1		1	1	1	1	1			1				1	1			1	1	1	1		1		22
Lack of personalised advice/ superficial response/ not original		1			1	1		1					1				1	1	1		1		1	1								1		1		1						1	15
Technical & Operational				1		1											1					1			1	1			1		1				1					1			10
System crashes/ slow						1											1								1																		3
Lack of research				1													1					1				1			1		1				1					1			8
Costs				1	1	1													1										1									1		1			7
financial/ processing/environment				1	1	1													1										1									1		1			7
Overarching Themes	COUNT
Technical Capability	41
Ethical, Legal & Societal	41
Costs	7
